# Supplementary material for: Robot-Assisted PSMA-Radioguided Salvage Surgery for Oligorecurrent Prostate Cancer Using the Novel SENSEI® Drop-in Gamma Probe: Correlation of Intraoperative Measurements to Preoperative Imaging and Final Histology
Source: Cancers (Basel). 2024 Dec 31;17(1):93. doi: 10.3390/cancers17010093 (PMC11720234; doi:10.3390/cancers17010093)
Supplement: Supplementary file 1 [file cancers-17-00093-s001.zip]

Archive with 1 entries (1 files):
- cancers-3354239-supplementary.pdf
